# Supplementary material for: Identification of discriminatory antibiotic resistance genes among environmental resistomes using extremely randomized tree algorithm
Source: Microbiome. 2019 Aug 29;7:123. doi: 10.1186/s40168-019-0735-1 (PMC6716844; doi:10.1186/s40168-019-0735-1)
Supplement: Supplementary file 2 — SI simulated data. (XLSX 32 kb) [file 40168_2019_735_MOESM2_ESM.xlsx]

## Sheet: Info
Sheet Name
Scale	No. of annotations for each genes
Raw	Relative Abundance of genes
Map	Group label information used to find discriminatory ARGs
Genomes used to generate the datasets:
CP009257.1 Acinetobacter baumannii strain AB030, complete genome
AE016877.1 Bacillus cereus ATCC 14579, complete genome
CP000139.1 Bacteroides vulgatus ATCC 8482, complete genome
CP017623.1 Candida albicans SC5314 chromosome 1 sequence
CP010086.2 Clostridium beijerinckii strain NCIMB 14988, complete genome
NC_001263.1 Deinococcus radiodurans R1 chromosome 1, complete sequence
NC_004668.1 Enterococcus faecalis V583 chromosome, complete genome
NC_000913.3 Escherichia coli str. K-12 substr. MG1655, complete genome
NC_000915.1 Helicobacter pylori 26695 chromosome, complete genome
NC_008530.1 Lactobacillus gasseri ATCC 33323, complete genome
NC_003210.1 Listeria monocytogenes EGD-e chromosome, complete genome
NC_009515.1 Methanobrevibacter smithii ATCC 35061, complete genome
NC_003112.2 Neisseria meningitidis MC58 chromosome, complete genome
NC_006085.1 Propionibacterium acnes KPA171202, complete genome
NC_002516.2 Pseudomonas aeruginosa PAO1 chromosome, complete genome
NC_007493.2 Rhodobacter sphaeroides 2.4.1 chromosome 1, complete sequence
NC_007795.1 Staphylococcus aureus subsp. aureus NCTC 8325 chromosome, complete genome
NC_004461.1 Staphylococcus epidermidis ATCC 12228 chromosome, complete genome
NC_004116.1 Streptococcus agalactiae 2603V/R chromosome, complete genome
NC_004350.2 Streptococcus mutans UA159 chromosome, complete genome
NC_003098.1 Streptococcus pneumoniae R6 chromosome, complete genome

## Sheet: Scale
samples	Sim_Set_1	Sim_Set_2	Sim_Set_3	Sim_Set_4	Sim_Set_5	Sim_Set_6
ErmB	949	1049	1000	974	1023	1000
sav1866	130	125	70	206	388	143
mprF	86	89	40	225	283	138
tetW	30	11	20	153	130	160
tetM	25	127	3	261	29	23
norA	66	56	20	60	213	50
mtrD	20	267	57	13	42	50
arlS	69	45	23	103	137	56
PBP2x	66	94	79	10	117	51
macB	36	177	51	28	54	38
PBP1b	19	94	100	28	89	48
mepA	50	49	23	122	78	53
adeJ	174	18	28	21	100	34
adeB	189	16	14	22	95	26
adeG	165	18	15	21	91	32
arlR	50	32	16	83	111	40
PBP1a	38	88	70	13	85	21
sul1	100	90	96	4	8	10
dfrE	47	48	39	52	70	38
arnA	56	64	55	46	38	33
norB	79	51	45	71	13	24
mdtB	60	85	46	13	17	44
acrD	37	89	67	5	25	34
PC1 beta-lactamase (blaZ)	48	35	16	21	108	24
mexK	75	44	28	56	21	25
dfrC	36	29	15	42	96	28
mgrA	44	25	8	34	94	37
evgS	48	63	62	11	15	40
mtrE	8	152	12	7	23	24
mdtF	46	69	50	4	15	35
acrB	40	76	49	7	22	24
acrF	19	70	56	9	20	37
amrB	47	44	20	50	15	33
mexB	41	37	20	59	20	18
mdtC	29	56	47	18	15	27
adeK	79	7	5	7	72	20
tet38	20	23	7	57	44	31
mexN	31	30	30	49	10	24
mefE	17	43	40	4	52	17
mexI	37	30	32	45	10	18
phoQ	23	36	47	17	23	23
mexD	35	26	18	43	11	35
macA	7	118	16	9	10	6
mexW	26	27	32	53	9	13
mdtO	26	50	41	5	13	24
lsaA	52	23	16	18	37	12
abeM	74	7	12	2	43	14
mexF	27	26	25	48	8	18
TriC	26	24	24	52	5	20
lmrD	25	27	40	16	23	18
mexQ	32	23	36	31	10	15
PmrB	17	33	35	22	13	25
mtrC	8	83	16	1	19	13
vanSB	29	16	21	16	38	14
adeH	69	7	4	3	38	8
adeA	54	5	3	9	40	17
OXA-27	64	6	11	2	34	10
PmrC	21	34	25	6	20	20
PmrE	24	38	26	1	19	13
ErmC	6	71	14	4	13	11
lmrC	17	21	46	5	14	15
adeS	51	9	7	5	30	14
baeS	21	33	39	3	5	12
adeF	45	6	6	10	35	10
adeI	45	7	5	5	35	14
mdtE	20	37	23	1	14	15
mdfA	18	27	31	1	12	20
mdtM	22	31	21	5	18	12
emrB	11	41	26	3	9	16
mdtG	10	29	32	5	7	20
APH(6)-Id	48	2	5	9	28	10
mepR	11	14	2	25	27	23
emrY	17	41	20	3	9	12
mdtP	30	27	15	0	12	13
vanB	26	15	12	11	21	11
tolC	11	19	28	4	10	23
mdtK	15	32	16	3	7	22
vanYB	21	8	19	15	27	4
vanWB	26	3	23	12	19	10
cpxA	20	27	28	3	8	6
oprM	13	15	14	25	13	11
phoP	10	17	18	21	15	9
mtrR	3	56	7	2	16	5
oprJ	10	23	16	22	6	12
mdtD	19	25	21	1	8	15
opmD	22	15	9	23	6	13
mexT	45	5	5	3	24	5
mdtL	18	21	33	2	1	11
OpmH	12	12	22	27	6	5
vanHB	24	3	16	7	24	9
acrE	26	22	21	2	3	7
mdtH	21	18	25	1	9	7
sul2	45	6	8	2	13	7
APH(3'')-Ib	39	4	1	6	17	13
mdtA	16	26	18	0	8	12
TriA	20	11	6	16	8	18
adeR	32	6	8	1	28	4
cmlB1	38	2	7	0	23	8
msrA	16	22	13	19	3	2
emeA	14	6	15	12	19	8
BcI	6	5	16	11	32	4
vanRB	17	6	8	9	22	10
bacA	14	23	12	2	5	16
BcII	11	3	21	11	17	8
opmE	11	15	13	21	4	7
PmrA	19	20	12	9	4	7
emrA	10	22	18	0	6	14
mexV	16	15	16	8	9	6
PmrF	15	25	15	1	5	9
emrK	13	18	17	3	7	11
mexS	10	11	12	22	3	9
mexA	16	19	11	12	5	3
TEM-126	26	4	4	3	21	8
mexE	16	10	11	19	3	6
PDC-8	11	11	9	18	4	12
acrA	12	18	22	1	4	7
rifampin phosphotransferase	11	11	7	15	14	5
mexC	11	3	11	23	4	10
TriB	16	10	10	10	5	10
baeR	12	19	17	2	3	8
mexM	8	8	16	19	1	6
mdtN	16	11	13	2	3	12
OXA-422	27	5	6	5	12	1
vanXB	18	3	13	9	8	5
rosB	8	19	15	3	5	5
emrR	11	21	10	1	3	7
mexJ	12	10	5	21	2	3
APH(3')-IIb	14	4	8	13	5	9
oprN	9	7	9	14	5	8
gadX	6	13	17	0	8	8
emrD	12	19	10	1	4	5
mexP	11	10	8	12	5	5
mexH	11	9	6	15	3	6
CRP	11	13	12	1	2	10
AAC(3)-IIa	18	5	8	2	11	4
nalC	10	7	6	21	2	1
bcrA	7	4	8	11	8	9
adeN	25	2	2	3	8	5
OXA-90	17	0	2	2	16	7
cpxR	9	7	14	3	2	8
acrS	10	9	9	3	3	9
nalD	5	8	5	15	3	6
OXA-50	3	16	5	12	3	2
nfxB	8	5	5	6	8	6
OXA-371	19	0	1	0	15	3
vanV	15	3	2	6	5	4
mexX	7	5	8	12	0	2
blt	8	0	4	5	15	2
robA	5	9	9	3	3	4
AAC(3)-IIc	9	3	0	2	14	5
emrE	6	8	5	4	1	7
evgA	7	9	8	0	3	4
rosA	5	12	8	1	1	4
FosB3	7	3	0	7	7	5
mexL	8	0	4	13	2	2
catB7	8	0	4	11	1	5
marA	4	8	9	2	1	4
amrA	7	4	4	6	0	4
vanSM	3	2	6	3	9	0
vanRM	4	1	3	1	12	1
tet44	1	7	0	12	2	0
tetO	1	5	0	12	1	2
mexG	4	5	2	5	0	4
FosA	2	3	6	5	0	3
abeS	6	0	2	0	6	3
tetS	0	5	0	9	2	0
sdiA	3	3	4	0	4	2
H-NS	1	8	4	1	1	1
soxR	3	2	2	6	1	2
vanZF	6	0	2	1	6	0
vanRF	1	0	5	1	7	0
tet35	0	11	0	1	1	0
vanYF	1	1	3	2	4	1
MIR-2	2	3	3	0	1	2
PDC-1	2	1	2	3	1	2
TEM-59	5	0	1	1	1	2
BLA1	0	0	2	2	5	0
PDC-5	2	0	3	0	2	2
CMY-42	3	0	4	1	0	1
lsaE	2	3	1	1	2	0
tetA(P)	0	2	1	2	3	0
CMY-114	1	1	4	0	1	1
dfrG	0	2	0	0	4	1
CMY-104	2	2	2	0	0	1
vanYA	1	0	2	1	3	0
tet34	2	1	2	1	0	1
vatB	1	0	1	3	2	0
APH(6)-Ic	1	1	2	1	1	0
OXA-69	3	0	0	0	3	0
lsaB	1	0	1	0	3	0
smeR	3	0	0	0	2	0
CMY-70	1	0	1	0	2	0
cmlA5	3	0	0	0	0	1
ACT-9	0	1	1	0	0	1
CMY-98	2	0	1	0	0	0
ACT-1	1	1	0	0	0	1
tet33	0	2	0	0	0	0
tet41	0	2	0	0	0	0
vanRN	0	0	1	0	1	0
CMY-71	0	0	2	0	0	0
CMY-74	0	1	0	0	1	0
tet32	0	1	0	1	0	0
ACT-22	1	0	1	0	0	0
CFE-1	0	2	0	0	0	0
CMY-105	1	1	0	0	0	0
vatC	1	0	0	0	1	0
vanSF	1	0	0	0	1	0
OXA-150	0	0	0	0	0	1
OXA-391	0	0	0	0	1	0
CMY-81	0	0	0	0	1	0
CMY-38	0	0	0	0	0	1
ACT-12	0	1	0	0	0	0
OXA-225	1	0	0	0	0	0
vanRA	0	0	0	1	0	0
OXA-389	1	0	0	0	0	0
novA	0	0	1	0	0	0
ceoB	0	0	0	0	1	0
otrA	1	0	0	0	0	0
bmr	0	0	0	0	0	1

## Sheet: Raw
samples	Sim_Set_1	Sim_Set_2	Sim_Set_3	Sim_Set_4	Sim_Set_5	Sim_Set_6
ErmB	1.38066	1.4617	1.21939	1.03613	1.29907	1.50784
dfrE	0.11078	0.10838	0.07707	0.0897	0.14409	0.09286
sav1866	0.08111	0.07471	0.03662	0.09406	0.21141	0.0925
mgrA	0.10794	0.05875	0.01646	0.06104	0.20139	0.09411
dfrC	0.08063	0.06223	0.02817	0.06885	0.18779	0.06502
arlR	0.08233	0.05048	0.02209	0.10002	0.15962	0.06829
mepA	0.06569	0.08433	0.04344	0.10149	0.05447	0.05193
norA	0.0615	0.04999	0.01563	0.04092	0.17334	0.04831
sul1	0.12925	0.11144	0.10404	0.00378	0.00903	0.0134
mprF	0.03709	0.03678	0.01445	0.07102	0.10659	0.06171
arlS	0.05517	0.03447	0.01542	0.06027	0.09567	0.04643
PC1 beta-lactamase (blaZ)	0.0616	0.04303	0.01722	0.01972	0.12104	0.03193
tetW	0.01693	0.00595	0.00946	0.06319	0.06407	0.09362
mepR	0.02854	0.0348	0.00435	0.04747	0.06117	0.06187
tetM	0.01411	0.06866	0.00142	0.1078	0.01429	0.01346
msrA	0.05061	0.06667	0.03448	0.04399	0.00829	0.00656
macB	0.02016	0.09495	0.02395	0.01147	0.02641	0.02206
norB	0.06113	0.03781	0.0292	0.04021	0.00879	0.01926
PBP2x	0.03173	0.0433	0.03185	0.00352	0.04913	0.02542
mtrE	0.00618	0.11245	0.00777	0.00396	0.01551	0.01921
ErmC	0.00887	0.10053	0.01735	0.00433	0.01678	0.01686
OXA-27	0.08454	0.00759	0.01218	0.00193	0.03922	0.0137
PBP1b	0.00835	0.03956	0.03683	0.009	0.03414	0.02186
arnA	0.03056	0.03348	0.02517	0.01834	0.01811	0.01867
PBP1a	0.01906	0.04228	0.02944	0.00477	0.03723	0.01092
mtrR	0.00515	0.09213	0.01008	0.00251	0.02399	0.0089
macA	0.00644	0.104	0.01234	0.00606	0.00803	0.00572
mtrD	0.00676	0.08645	0.01615	0.00322	0.0124	0.01752
mefE	0.01521	0.03686	0.03001	0.00262	0.04064	0.01577
adeK	0.05886	0.005	0.00312	0.00382	0.04685	0.01545
tet38	0.01603	0.01766	0.0047	0.03343	0.03079	0.02576
phoP	0.01607	0.0263	0.02429	0.02465	0.0211	0.01506
APH(6)-Id	0.06226	0.00249	0.00544	0.00854	0.03172	0.01345
adeJ	0.05931	0.00588	0.008	0.00524	0.02977	0.01202
adeB	0.06585	0.00534	0.00409	0.00561	0.02891	0.00939
PmrB	0.01428	0.02981	0.02676	0.01269	0.01066	0.02353
phoQ	0.01795	0.02643	0.03024	0.00983	0.01518	0.01809
abeM	0.05957	0.0054	0.0081	0.00118	0.03023	0.01168
mtrC	0.007	0.0696	0.01174	0.00064	0.01452	0.0118
vanYB	0.02826	0.01031	0.02144	0.01477	0.03173	0.00558
vanWB	0.03409	0.00377	0.02529	0.01152	0.02176	0.0136
adeG	0.05619	0.00587	0.00428	0.00523	0.02706	0.0113
adeS	0.05095	0.00861	0.00586	0.00366	0.02617	0.0145
adeA	0.04917	0.00436	0.00229	0.006	0.03181	0.01605
adeR	0.04672	0.00839	0.00979	0.00107	0.0357	0.00605
vanRB	0.02787	0.00942	0.011	0.0108	0.03149	0.017
PmrA	0.03092	0.03112	0.01635	0.01074	0.00568	0.01181
lsaA	0.03765	0.01596	0.00971	0.00954	0.0234	0.00901
PmrE	0.02231	0.03384	0.02026	0.00068	0.01542	0.01253
APH(3'')-Ib	0.05267	0.00518	0.00113	0.00593	0.02005	0.0182
sul2	0.05988	0.00765	0.00893	0.00195	0.01511	0.00966
emrR	0.02254	0.04122	0.01718	0.0015	0.00537	0.01487
vanV	0.04745	0.00909	0.0053	0.01389	0.01381	0.01312
vanSB	0.0234	0.01237	0.01421	0.00945	0.02677	0.01171
mdtE	0.01873	0.0332	0.01806	0.00069	0.01145	0.01457
emrE	0.01967	0.02513	0.01374	0.0096	0.00286	0.02379
vanB	0.02742	0.01515	0.01061	0.00849	0.01934	0.01203
adeF	0.04007	0.00512	0.00448	0.00652	0.02722	0.00923
adeH	0.05152	0.00501	0.0025	0.00164	0.02478	0.00619
adeI	0.03901	0.00581	0.00363	0.00317	0.0265	0.01258
bacA	0.01849	0.02911	0.01329	0.00193	0.00577	0.02191
mexT	0.04932	0.00525	0.0046	0.00241	0.02297	0.00568
vanXB	0.03213	0.00513	0.01946	0.01176	0.01247	0.00925
mdfA	0.01583	0.02275	0.02286	0.00064	0.00922	0.01824
mdtM	0.01935	0.02612	0.01549	0.00322	0.01383	0.01094
BcII	0.0155	0.00405	0.0248	0.01134	0.02091	0.01168
mdtB	0.0208	0.02824	0.01337	0.0033	0.00515	0.01582
baeR	0.01803	0.02735	0.02142	0.0022	0.00394	0.01246
vanHB	0.02679	0.00321	0.01498	0.00572	0.0234	0.01042
mdtG	0.00884	0.02456	0.02371	0.00323	0.0054	0.01833
acrD	0.01287	0.02965	0.01954	0.00127	0.00759	0.01226
oprM	0.01299	0.01569	0.01271	0.01847	0.01093	0.01193
baeS	0.01622	0.02441	0.02525	0.0017	0.00337	0.00961
CRP	0.01889	0.02139	0.01728	0.00126	0.003	0.0178
mexK	0.02639	0.01483	0.00826	0.01442	0.00645	0.00912
mdtO	0.01373	0.02529	0.01815	0.00193	0.00599	0.01314
TEM-126	0.03278	0.00483	0.00423	0.00277	0.02312	0.01046
PmrC	0.01384	0.02147	0.01382	0.00289	0.01151	0.01367
BcI	0.00707	0.00565	0.01581	0.00949	0.03293	0.00489
PmrF	0.0168	0.02682	0.01409	0.00082	0.00489	0.01045
lmrD	0.01362	0.01409	0.01827	0.00638	0.01094	0.01017
mdtL	0.0166	0.01856	0.02552	0.00135	0.00081	0.01052
marA	0.01136	0.02176	0.02143	0.00416	0.00248	0.01178
mdtF	0.016	0.02299	0.01458	0.00102	0.00456	0.01262
adeN	0.04155	0.00318	0.00279	0.00365	0.01161	0.00861
acrE	0.02435	0.01974	0.01649	0.00137	0.00245	0.0068
mdtK	0.01184	0.02419	0.01059	0.00173	0.00482	0.018
acrB	0.01376	0.02505	0.01414	0.00176	0.00661	0.00856
emrB	0.00775	0.02767	0.01535	0.00155	0.00554	0.01168
OXA-422	0.03567	0.00633	0.00665	0.00483	0.01384	0.00137
TriA	0.01883	0.00992	0.00474	0.01103	0.00658	0.01757
mdtP	0.02217	0.01911	0.00929	0	0.00774	0.00996
FosB3	0.01816	0.00746	0	0.01329	0.01586	0.01345
acrF	0.00663	0.02339	0.01638	0.0023	0.00609	0.01338
lmrC	0.01072	0.01268	0.02432	0.00231	0.00771	0.0098
nalC	0.01693	0.01135	0.00852	0.02602	0.00296	0.00176
mdtH	0.01884	0.01547	0.0188	0.00066	0.00705	0.00651
emrY	0.01197	0.02767	0.01181	0.00155	0.00554	0.00876
evgS	0.01446	0.01818	0.01566	0.00243	0.00395	0.01249
cpxA	0.01578	0.02041	0.01853	0.00173	0.00551	0.00491
nfxB	0.01543	0.00924	0.00808	0.00847	0.01347	0.012
acrS	0.01639	0.01413	0.01237	0.0036	0.00429	0.0153
emrK	0.01336	0.01772	0.01464	0.00226	0.00628	0.01172
mdtA	0.0139	0.02164	0.01311	0	0.00607	0.01081
amrB	0.01622	0.01455	0.00579	0.01263	0.00452	0.01181
APH(3')-IIb	0.01884	0.00516	0.00903	0.0128	0.00588	0.01256
tolC	0.00801	0.01326	0.0171	0.00213	0.00636	0.01737
mdtD	0.01455	0.01834	0.01348	0.00056	0.00535	0.01191
cmlB1	0.03255	0.00164	0.00503	0	0.01721	0.0071
gadX	0.0079	0.01639	0.01876	0	0.0092	0.01092
mexS	0.01064	0.01121	0.0107	0.01713	0.00279	0.00993
nalD	0.00851	0.01304	0.00713	0.01867	0.00446	0.01058
mdtC	0.0102	0.01887	0.01386	0.00463	0.00461	0.00985
cpxR	0.01399	0.01042	0.01825	0.00341	0.00271	0.01289
mexV	0.01535	0.01378	0.01287	0.00562	0.00754	0.00597
emrA	0.00925	0.01949	0.01396	0	0.00485	0.01342
emeA	0.01285	0.00527	0.01154	0.00806	0.01523	0.00761
oprJ	0.00753	0.01659	0.0101	0.01212	0.00394	0.00937
mexB	0.01413	0.01222	0.00578	0.01489	0.00602	0.00643
opmD	0.01629	0.01064	0.00559	0.01246	0.00388	0.00998
TriB	0.01621	0.0097	0.00849	0.00741	0.00442	0.0105
mdtN	0.01682	0.01108	0.01146	0.00154	0.00275	0.01308
AAC(3)-IIa	0.0227	0.00604	0.00846	0.00185	0.01211	0.00523
mexA	0.01506	0.01714	0.00868	0.00827	0.00411	0.00293
OXA-90	0.02237	0	0.00221	0.00193	0.01839	0.00955
OpmH	0.00898	0.0086	0.0138	0.01478	0.00392	0.00388
acrA	0.0109	0.01566	0.01676	0.00066	0.00317	0.00659
mexN	0.01079	0.01	0.00876	0.01248	0.00304	0.00866
mexI	0.01297	0.01007	0.0094	0.01154	0.00306	0.00654
abeS	0.01985	0	0.00555	0	0.01734	0.01029
PDC-8	0.00999	0.00957	0.00685	0.01197	0.00317	0.0113
mexD	0.0121	0.00861	0.00522	0.01088	0.00332	0.01255
evgA	0.01237	0.01524	0.01186	0	0.00463	0.00733
mexE	0.01394	0.00834	0.00803	0.01211	0.00228	0.00542
mexC	0.01025	0.00268	0.00859	0.01568	0.00326	0.00966
OXA-50	0.00413	0.0211	0.00577	0.01209	0.00361	0.00285
bcrA	0.00825	0.00452	0.0079	0.00949	0.00823	0.011
mexW	0.00921	0.00916	0.0095	0.01374	0.00278	0.00477
OXA-371	0.02501	0	0.0011	0	0.01724	0.00409
TriC	0.00924	0.00817	0.00715	0.01352	0.00155	0.00737
mexM	0.00749	0.00718	0.01257	0.01302	0.00082	0.00583
opmE	0.00808	0.01055	0.00801	0.01129	0.00257	0.00533
mexF	0.00917	0.00846	0.00712	0.01193	0.00237	0.00634
mexJ	0.01179	0.00941	0.00412	0.0151	0.00172	0.00306
mexQ	0.01096	0.00755	0.01034	0.00777	0.00299	0.00533
FosA	0.00534	0.00768	0.01344	0.00977	0	0.00831
mexG	0.00975	0.01167	0.00409	0.00892	0	0.01011
emrD	0.01098	0.01666	0.00767	0.00067	0.0032	0.00474
mexH	0.01072	0.0084	0.0049	0.0107	0.00255	0.00606
catB7	0.01361	0	0.0057	0.01369	0.00149	0.00882
mexP	0.0103	0.00897	0.00628	0.00823	0.00409	0.00486
mexL	0.01361	0	0.0057	0.01618	0.00297	0.00353
AAC(3)-IIc	0.01135	0.00362	0	0.00185	0.01542	0.00654
H-NS	0.00263	0.02017	0.00883	0.00193	0.0023	0.00273
robA	0.00624	0.01076	0.00942	0.00274	0.00327	0.00517
oprN	0.00688	0.00512	0.00577	0.00783	0.00334	0.00634
rosB	0.00512	0.01166	0.00806	0.00141	0.0028	0.00332
soxR	0.00693	0.00443	0.00388	0.01015	0.00202	0.00479
vanRM	0.00622	0.00149	0.00391	0.00114	0.01629	0.00161
blt	0.00721	0	0.00302	0.0033	0.01181	0.00187
mexX	0.00649	0.00444	0.00622	0.00814	0	0.00192
rosA	0.0044	0.01011	0.0059	0.00064	0.00077	0.00365
vanZF	0.0105	0	0.00294	0.00128	0.00917	0
rifampin phosphotransferase	0.00459	0.00439	0.00245	0.00458	0.0051	0.00216
sdiA	0.00451	0.00432	0.00504	0	0.00525	0.00312
amrA	0.00637	0.00349	0.00305	0.004	0	0.00378
vanSM	0.00292	0.00187	0.0049	0.00214	0.00766	0
vanRF	0.00156	0	0.00654	0.00114	0.00954	0
tet34	0.00468	0.00224	0.00393	0.00171	0	0.00243
dfrG	0	0.00419	0	0	0.00763	0.00227
vanYF	0.00123	0.00118	0.0031	0.0018	0.0043	0.00128
TEM-59	0.00651	0	0.00109	0.00095	0.00114	0.0027
tet35	0	0.0103	0	0.00072	0.00085	0
tet44	0.00056	0.00378	0	0.00495	0.00098	0
tetO	0.00056	0.0027	0	0.00496	0.00049	0.00117
vatB	0.0017	0	0.00143	0.00373	0.00297	0
MIR-2	0.00189	0.00272	0.00238	0	0.00083	0.00196
PDC-1	0.00182	0.00087	0.00152	0.00199	0.00079	0.00188
BLA1	0	0	0.00196	0.00171	0.0051	0
CMY-42	0.00284	0	0.00317	0.00069	0	0.00098
PDC-5	0.00182	0	0.00228	0	0.00159	0.00188
smeR	0.00472	0	0	0	0.00275	0
OXA-69	0.00395	0	0	0	0.00345	0
tetS	0	0.00269	0	0.00371	0.00098	0
vanYA	0.00119	0	0.002	0.00087	0.00312	0
APH(6)-Ic	0.00136	0.0013	0.00227	0.00099	0.00118	0
CMY-114	0.00095	0.00091	0.00317	0	0.00083	0.00098
CMY-104	0.00189	0.00181	0.00159	0	0	0.00098
lsaE	0.00146	0.0021	0.00061	0.00053	0.00128	0
tetA(P)	0	0.00165	0.00072	0.00126	0.00225	0
cmlA5	0.00258	0	0	0	0	0.00089
CMY-70	0.00095	0	0.00079	0	0.00165	0
lsaB	0.00073	0	0.00061	0	0.00192	0
vatC	0.0017	0	0	0	0.00149	0
ACT-1	0.00095	0.00091	0	0	0	0.00098
CMY-98	0.00192	0	0.0008	0	0	0
ACT-9	0	0.00091	0.0008	0	0	0.00098
vanRN	0	0	0.00131	0	0.00137	0
CMY-105	0.00095	0.00091	0	0	0	0
vanSF	0.00099	0	0	0	0.00086	0
CFE-1	0	0.00181	0	0	0	0
tet41	0	0.00176	0	0	0	0
ACT-22	0.00095	0	0.00079	0	0	0
CMY-74	0	0.00091	0	0	0.00083	0
tet33	0	0.0017	0	0	0	0
CMY-71	0	0	0.00159	0	0	0
OXA-150	0	0	0	0	0	0.00136
OXA-225	0.00132	0	0	0	0	0
OXA-389	0.00132	0	0	0	0	0
OXA-391	0	0	0	0	0.00115	0
vanRA	0	0	0	0.00114	0	0
CMY-38	0	0	0	0	0	0.00098
bmr	0	0	0	0	0	0.00096
tet32	0	0.00054	0	0.00041	0	0
ACT-12	0	0.00091	0	0	0	0
CMY-81	0	0	0	0	0.00083	0
otrA	0.00054	0	0	0	0	0
novA	0	0	0.00049	0	0	0
ceoB	0	0	0	0	0.00031	0

## Sheet: Map
Name	Samples	Label
Sim_Set_1	Sim_Set_1	A
Sim_Set_2	Sim_Set_2	A
Sim_Set_3	Sim_Set_3	A
Sim_Set_4	Sim_Set_4	B
Sim_Set_5	Sim_Set_5	B
Sim_Set_6	Sim_Set_6	B
